# Supplementary material for: Characterization of the Gut Microbiota in Individuals with Overweight or Obesity during a Real-World Weight Loss Dietary Program: A Focus on the Bacteroides 2 Enterotype
Source: Biomedicines. 2021 Dec 22;10(1):16. doi: 10.3390/biomedicines10010016 (PMC8772804; doi:10.3390/biomedicines10010016)
Supplement: Supplementary file 1 [file biomedicines-10-00016-s001.zip]

Archive with 11 entries (10 files):
- Supplemental Figures and Table/
- Supplemental Figures and Table/Supplemental Figure S1.pdf
- Supplemental Figures and Table/Supplemental Figure S2.pdf
- Supplemental Figures and Table/Supplemental Figure S3.pdf
- Supplemental Figures and Table/Supplemental Figure S4.pdf
- Supplemental Figures and Table/Supplemental Figure S5.pdf
- Supplemental Figures and Table/Supplemental Figure S6.pdf
- Supplemental Figures and Table/Supplemental Figure S7.pdf
- Supplemental Figures and Table/Supplemental Figure S8.pdf
- Supplemental Figures and Table/Supplemental Figure S9.pdf
- Supplemental Figures and Table/Supplementary Table S1.pdf
